# Supplementary material for: Shockwave Lithotripsy for De-Novo Urolithiasis after Kidney Transplantation: A Systematic Review of the Literature
Source: J Clin Med. 2023 Jun 29;12(13):4389. doi: 10.3390/jcm12134389 (PMC10342763; doi:10.3390/jcm12134389)
Supplement: Supplementary file 1 [file jcm-12-04389-s001.zip]

Archive with 1 entries (1 files):
- jcm-2390835-supplementary/Supplementary Table S1-ISSM_MOOSE_Checklist.pdf
